# Supplementary material for: VSpipe-GUI, an Interactive Graphical User Interface for Virtual Screening and Hit Selection
Source: Int J Mol Sci. 2024 Feb 7;25(4):2002. doi: 10.3390/ijms25042002 (PMC10889202; doi:10.3390/ijms25042002)
Supplement: Supplementary file 1 [file ijms-25-02002-s001.zip]

Archive with 1 entries (1 files):
- ijms-2814389-supplementary.pdf
